# Supplementary material for: Aptamer Embedded Arch-Cruciform DNA Assemblies on 2-D VS2 Scaffolds for Sensitive Detection of Breast Cancer Cells
Source: Biosensors (Basel). 2021 Oct 8;11(10):378. doi: 10.3390/bios11100378 (PMC8534259; doi:10.3390/bios11100378)
Supplement: Supplementary file 1 [file biosensors-11-00378-s001.zip]

Archive with 1 entries (1 files):
- biosensors-1388702-supplementary.pdf
